# Supplementary material for: Discovering therapeutic possibilities for polycystic ovary syndrome by targeting XIST and its associated ceRNA network through the analysis of transcriptome data
Source: Sci Rep. 2024 Mar 14;14:6180. doi: 10.1038/s41598-024-56524-1 (PMC10940664; doi:10.1038/s41598-024-56524-1)
Supplement: Supplementary file 1 — Supplementary Information 1. [file 41598_2024_56524_MOESM1_ESM.txt]

XIST-COR VALUE	name
1	XIST
0.981363958	PLP1
0.975040051	ARHGAP9
0.973254489	HCAR3
0.972321965	MAOA
0.970729483	DYNLT4
0.96978167
0.963093219	TRIM22
0.957318046	LIMA1
0.952260568	ATP1A1-AS1
0.949191273	RAB9A
0.944226511
0.941973676	CH25H
0.94033553	IL12RB2
0.938689922	HSPB3
0.937299619	STK3
0.934840997	LDHB
0.932407042	PMP22
0.932221528	SLC66A3
0.931891857	MRPL35
0.928954983	DUSP2
0.927967266	NIP7
0.926008764	KYAT1
0.924332917	PRORP
0.923523155	LINC00472
0.920575686	RBBP7
0.917145037	SERPINA1
0.912963292	NLRP1
0.912417244	CASP10
0.912087115	NA
0.911670716	SORL1
0.911310446	EBLN2
0.911062451	BCO2
0.908116623	TTN
0.906710187	CASS4
0.906567976	IL6R
0.905573654	DAD1
0.905266381	CARD16
0.904489916	ETS2
0.90328348	MCTP2
0.903118978	PSMD6
0.901186952	PPP1R16B
0.901010911	FAM157A
0.900909229	SIGLEC5
0.900463251	ODF3L1
0.900008302	RUBCNL
0.899625617	ICAM3
0.899377047	CD82
0.899242617	PDE3B
0.898882146
0.898308418	FPR2
0.898303574	PCCB
0.898250252	COA6
0.896970826	DAB2
0.896561917	VCL
0.896313188	STARD9
0.896153529
0.895831177	HSH2D
0.895138664	HBB
0.894553802	LINC01106
0.892716849	FABP5
0.891486199	FAM157C
0.890252929	SMN1
0.88944993	MMP2
0.885568477	LRG1
0.884978735
0.884399303	TDG
0.883721319	SERPINB2
0.881313646	TMEM138
0.880187129	MIEF2
0.87865478	NA
0.877173514	DDX11
0.876336955	LEF1
0.876032846	IL1B
0.875803347	NA
0.875572876	TUBB1
0.875461352	CYP4F3
0.874064953	GCA
0.873438479	GMPR
0.872384177	UBB
0.871334465	CTNND1
0.871329895	TRIM58
0.871298487	EIF2B3
0.870947535	TREM1
0.870562959	CMC1
0.870357822	HCAR2
0.869950642	FGD4
0.868400567	MMADHC
0.867736615	SEMA4A
0.867093995	HACL1
0.866081209	EVI2B
0.865788616	RUVBL1
0.865685888	MIR4435-2HG
0.865484966
0.864933521	MGAM
0.864635396	SLC11A1
0.864276535	LRRK2
0.864165015	C5AR2
0.863071379	MIR29B2CHG
0.862969396	UROD
0.861113924
0.86035918	GLA
0.8601585	IRF1
0.859353669	ADAMTSL4-AS1
0.855838001	PSMC6
0.855705134	ARL2BP
0.855575088	SKP1
0.853204006	C12orf29
0.850620198
0.850322059	NA
0.850285203	PIM1
0.850218731	DUSP14
0.849951408	CYTIP
0.849576489	PADI2
0.849484154	VNN2
0.849242792	PMAIP1
0.848889594	MMP9
0.848739612	APEX1
0.848334982	MMP25
0.847693195	BCL2A1
0.84755738
0.846757383	PHOSPHO1
0.845568015	NPM1
0.845503949	VNN3
0.844661614	HBA1
0.844542242	ZBTB45P2
0.843808332	ADGRG3
0.84352633	SUCLG1
0.843481564	CSF3R
0.842753322	SSBP1
0.842165937	WDFY4
0.841780859	CCT2
0.840985288	CSF2RB
0.840637893	CKS2
0.840494723	TPPP
0.840479931	WDR12
0.840019534	CTSW
0.83994937	HBA2
0.839546344	LINC01001
0.839264966	TMLHE
0.838607259	SH2D3C
0.836738925	LCK
0.83560303	TGFBR2
0.834970371	TNRC18P1
0.833496219	VRK2
0.833410252	RASSF5
0.833245999	FGL2
0.83303941	COL21A1
0.83292924	TBC1D10C
0.832137125	PSMA3
0.832076562	ATP5MC3
0.831837578	EPN3
0.831585241	SELL
0.831497137	RIPOR2
0.830736282	PRDX3
0.830499233	TMEM126A
0.830266561	FARS2
0.830234723	SLC8A1
0.830011923	ITGAL
0.829498735
0.828669836	PTPRC
0.828324017	ATF3
0.828294195	CR1
0.827556265	S100P
0.826807732	TOM1L1
0.826730244
0.826519283	MEFV
0.825663472	LHX4
0.824099329	A2M
0.823804895	FH
0.821927123	MME
0.821893869	ECD
0.821601841
0.82158622	NOD2
0.821475713	NCF1
0.820977144	KCTD21-AS1
0.820897121	FLNB-AS1
0.820713961	SAMSN1
0.820160488	ITGAX
0.819924792	E2F8
0.818463891	TNFRSF10C
0.81829769	PECAM1
0.816771354
0.815789212	AJUBA
0.815616407	PLEK
0.815185566	GRPEL1
0.81387575	VSIR
0.812402174	CCL5
0.811984477	AGPAT3
0.811898159	CALM2
0.811430654	PIK3CG
0.811015444	KRT8
0.810553585
0.810385282	NQO1-DT
0.809929748	FPR1
0.809837129	PRMT5
0.808844262	NDUFAF1
0.808412938	AQP9
0.808115987	LINC01123
0.807877644	ALS2
0.807099944	CCDC141
0.80689178	SDHB
0.806522112	DDX1
0.805509681	ACAT1
0.805362707
0.804666692	LYN
0.804280891	TMC6
0.803075085	CXCR2
0.80280397	CLEC7A
0.802600608	C5AR1
0.802573549	RAC2
0.801970475	THBD
0.801764222	PSMA5
0.801538818	DPP10
0.801048656	NLRP3
0.800751711	NUDT5
0.800092094	PSORS1C1
0.799324157	DNAJA1
0.798940813	FGR
0.797220831	VAMP1
0.79681852	XIRP1
0.79541411	PLCG2
0.795032507	ATIC
0.793782968	EDNRB
0.79345111	TSFM
0.793123414	SOCS3
0.7930048	NFATC2
0.792549309	IFIT2
0.79173886	CD37
0.791498575	SLC39A13
0.790888066	ZNF860
0.789369548	CASP4
0.789176838	IDE
0.788903817	NA
0.788855262	MYO1F
0.78775704	PIK3AP1
0.786448145	SDHD
0.7861709	CD93
0.785247952	ZNF548
0.78497625	NIPSNAP2
0.784720954	STING1
0.783357579	SNRPE
0.782421659	FCAR
0.78175384	TRMT10C
0.780875353	IFI16
0.776834712	RUFY1
0.775955623	NFAM1
0.773844991	NCOA4
0.773420281	SWAP70
0.772746164	ACADM
0.772328651	TXNIP
0.771549544	MRPL21
0.771521353	MRPS22
0.771284238	NA
0.771232338	IRAG2
0.771184246	ARHGDIB
0.771165784	MBP
0.771114639	TMEM167B
0.770785158	LGALS8
0.770299617	DPY30
0.769839603	NDUFB6
0.769823597	TLR4
0.769545625	FCGR3B
0.769383674	TRBC2
0.769043344	CXCR1
0.768192277	POLR1B
0.767782555	FFAR2
0.766821753	CD247
0.766372044	TMEM71
0.766075329	NAT10
0.765550419	CNIH1
0.765103647
0.764358038	CLEC4E
0.762779162	HBEGF
0.761532125	DGAT2
0.760698864	CASP1
0.75993717	CD48
0.759799438	LCP1
0.759640032	TLR2
0.758656121
0.757992106	CST7
0.75709029	GBP5
0.756936439	SEPTIN7
0.75620607	LRRC8B
0.755746662	LCP2
0.754942896	NLRP12
0.754752322	ATG4C
0.754219906	APOBEC3A
0.753192312	LRRC25
0.752528671	MBNL1
0.752504545	SLC25A17
0.752388604	JMJD1C
0.752309338	TAF1B
0.751832759	RASAL2
0.750494376	TATDN2P2
0.750270242	ITGB2
0.749594706	MYOF
0.749382006	NCAM1
0.749372704	CD53
0.749321018	AGA
0.748958155	RASGRP4
0.748697287	FOS
0.747258298	NQO1
0.746410648
0.74446635	FGD3
0.744392521	GLT1D1
0.744367791	SIRPB1
0.744245327	NCF1C
0.744017596	NIN
0.743166078	PSMD14
0.743019422	NCF2
0.742635128	HSPD1P11
0.742289021	ZBTB45P1
0.741809981	RGS3
0.741614414	GLRX3
0.740595598	FCGR2A
0.740474362	LINC00649
0.739350495	TMC8
0.739178916	MERTK
0.735757486	UGP2
0.735466585	ALDH1A1
0.735304852	ADGRE3
0.735293958	PLS3
0.734440157	PTK2B
0.733558599	NDUFS1
0.733213819	EBPL
0.733096222	NAMPT
0.732781517	MNAT1
0.73250682	TMEM154
0.732198276	ITGA4
0.731509219	SPI1
0.731361688	SASH3
0.731245631	STAT1
0.731115385	C1S
0.730770308	ITGAM
0.730199341	SLPI
0.729589985	BIN2
0.729470838	CYTH4
0.729386812	APOBR
0.729290887	SECTM1
0.727317593	LUM
0.72683823	TIPARP
0.724989429	TMEM100
0.724067012	PADI4
0.723458681	GIMAP4
0.722751092	RPF1
0.722580449	SCN3A
0.722502707	WDR35
0.722438335	PCID2
0.721820455	TNFRSF1B
0.721751865	ANKRD22
0.721518548	YOD1
0.721371054	CD2
0.719566792	LTB
0.719225253	GSTO1
0.718915404	LYL1
0.71857526	LILRB3
0.718433085	PON2
0.718386862	NDUFA12
0.717875941	LILRA6
0.717230509	SRSF7
0.716901259	CHST15
0.716250922	ATP10D
0.715322649	HCK
0.71489576	WAS
0.714722737	ARHGAP25
0.713791833	KPNA2
0.71311552	H3-3A
0.711989004	COMMD10
0.711897312	SIGLEC10
0.711603868
0.710884769	AQR
0.710855212	SDCBP2-AS1
0.710325283	MAPRE2
0.709880685	MAEA
0.709724927	NFE2
0.70951392	RARS1
0.708145352	VWA5A
0.706801978	ST8SIA4
0.705935177	ACTL6A
0.705353736	STRADB
0.702221962	PCDHA13
0.702169524	BZW2
0.701748996	MAP3K2-DT
0.701649815	ARHGAP30
0.701607562	TBC1D23
0.701425241	U3
0.700168527	PLAU
0.699872351	HLA-DMB
0.699808295	DHRS4L2
0.699762713	PSMG1
0.699635345	STARD4-AS1
0.699605415	SNX2
0.698160871	UBE2W
0.698139975	DHRS9
0.69798303	MGST2
0.697943643	LAPTM5
0.697539922	MPDU1
0.697270357	LINC00967
0.696747062
0.695250356	SLC38A8
0.693689569	NCF1B
0.6934479	ANKRD28
0.693394105	ZBTB37
0.693392811	OTUD4
0.692269705	CD320
0.692188395	BTG2
0.692161252	NDRG2
0.691506246	ADAP2
0.689270943	NOLC1
0.688769072
0.686949061	FLI1
0.686741794	DENND2C
0.686159303	FOLR2
0.685046155	S100A8
0.68497473	FCGR3A
0.684744924	PRSS23
0.683733859	PREX1
0.683592457	SGK1
0.681904014	GDF3
0.680958992	ANKRD44
0.680579814	AIMP2
0.680086588	TCF12
0.679636452	CORO1A
0.677836664	LILRB2
0.677114729	PIK3R5
0.676699208	CD300A
0.676581411	PPWD1
0.676270061	CBX3
0.675030969	NA
0.674843195	ARMC8
0.674285321	FILIP1L
0.67340739	CHODL
0.668848582	TLR1
0.668192408	IL2RG
0.666969193	PTAFR
0.666467651	ZNF596
0.665385083	PELATON
0.665151601	RC3H1
0.66426328	PFDN4
0.664211746	MRPS18C
0.664036793	NOC3L
0.664006058	CKAP5
0.66393238	EPHA2
0.662941192	PROK2
0.662249705	CAP2
0.660527728	DOCK2
0.657478957	POMP
0.656071373	TMEM260
0.656020766	ANXA7
0.654950251	ESD
0.654303701	CAV1
0.65370951	GPALPP1
0.652244687	HNRNPLL
0.65204096	ROR1
0.651918781	TIMMDC1
0.651556709	DLD
0.651378192	QTRT2
0.649798115	EGR2
0.646874363	EPS8
0.645767605	PCDHGB7
0.64484077	MYZAP
0.644772165	C6
0.644346922	LINC00882
0.643811547	IER5
0.643272436	UHRF1BP1
0.642891997	TTC14
0.642775083	FCN1
0.641947825	DCP2
0.641174629	PI3
0.640546061	PARVG
0.638195691
0.637892615	FUBP1
0.637559365	ANXA5
0.637428612	NPM1P27
0.637202116	ADAMTS3
0.629917044	TSPAN14
0.629197279	CTNNAL1
0.62883121	IL10RA
0.628460615	PLCB2
0.624741786	UBLCP1
0.624327261	UBXN10
0.623655038	LILRA5
0.622912842	JAML
0.622273696	LRRC40
0.620370996	STEAP4
0.619603447	EEF1B2P3
0.619509628	UXS1
0.618807852	DNM1P51
0.618070903	PPARGC1B
0.61762323	ABCA6
0.615631067	STEAP1
0.615619942	PALMD
0.615452768	TGM2
0.614665607	LINC01572
0.613961189
0.612728815	HEATR1
0.61184101	HCLS1
0.610203107	LYZ
0.608089628	KRT18
0.604753597	MTRR
0.603528498	STXBP4
0.60308552	STK17A
0.601507878	AOAH
0.600055091	MBIP
0.59906676	DARS2
0.598173586	CCR1
0.597784666	NUDCD1
0.594445308	APBB1IP
0.594116694	TYROBP
0.590842822	ASCC3
0.590599056	MRC1
0.590583712	BBS12
0.587459332	CFI
0.586588796	CAPZA1
0.584104352	S100A4
0.583041866	EPS15
0.582795721	HSPA6
0.582249083	CSF2RA
0.581343138	GPATCH2
0.580321606	UTP20
0.579156155	PRMT5-AS1
0.579019355	STX6
0.577835356	FCGR2C
0.575938859	RAPGEF4
0.575161727	C1QC
0.57476322	UBR1
0.57172082	SCARB2
0.569207214	BRD3
0.568708271	INPP5D
0.56308507
0.561811178	SOD2
0.561543484	ATRNL1
0.55352775	NCKAP1L
0.551624896	DDX21
0.549394827	CALCRL
0.547939404	IQGAP1
0.546489868	GLI1
0.546321884	TXNRD1
0.546264894	TRAPPC3
0.546201434	PIGN
0.545768502	ST6GAL1
0.542053737	XIAP
0.541998286	PRPF40A
0.540545755	MPEG1
0.54025594	OAT
0.536744708	ICAM1
0.535193818	ZNF280C
0.534339417	SYK
0.53193259	DPYD
0.531626365	HK3
0.531118266	RPP40
0.529985917	G0S2
0.529628608	CD14
0.529511465	COPS2
0.525892252	TNFSF10
0.52529326	DNAJB4
0.523210045	TMEM33
0.522702805	ANKS1A
0.51885809	LRRC8C
0.514067319	PPIAP22
0.513283267
0.511852947	ITM2B
0.510223454	CCT6A
0.509843	ANXA4
0.505791718	TTC37
0.505524038	C1R
0.503040371	LAPTM4A
-0.994508791	FBXO32
-0.98370501	ADRA2C
-0.983013087	CYP2C8
-0.975753163
-0.975751833	GRIN2D
-0.972774839	CCDC146
-0.966523561	BMP6
-0.965936885	RTN4RL1
-0.960288928	C1QL2
-0.9544874	ZNF559-ZNF177
-0.951534121	ZNF251
-0.950721426	SLIT3
-0.941874811	ULK3
-0.939746805	XYLT2
-0.937335766	AEBP1
-0.933588579	PRR29
-0.93023046	KRBA1
-0.922965282	CEL
-0.919431599	TRPS1
-0.918341252	NA
-0.918232174
-0.915273262	UCN
-0.914882577	WNT3A
-0.914540107
-0.912608767	DDX19A
-0.910775759	P3H3
-0.910555507	ACHE
-0.909447531	CHMP1A
-0.908753088	KCNK3
-0.908617728	PGRMC2
-0.903912028	PROB1
-0.903276761	TCAP
-0.89992459	SH3BP5
-0.89874714	RFPL1S
-0.896725711	TBC1D10B
-0.895528177	SYN1
-0.894294185	IP6K1
-0.89375161	RAP1GAP
-0.890867396	ADCYAP1R1
-0.889956838
-0.889139915	TMEM59L
-0.88895413	PRND
-0.888476603	RCN3
-0.886499215	GALNT9
-0.885636905	EXOC4
-0.884837898	MMP17
-0.883288919
-0.881107935	NPDC1
-0.880897866	LINC00683
-0.880684309	CACNA1G
-0.879161473	NAA60
-0.878369802	NA
-0.877427514	LRRC38
-0.875504046	KLHL17
-0.874493508	PTCHD1
-0.874467517	ACOT2
-0.872884573	B4GALNT3
-0.871048578
-0.869267665	PTGDS
-0.869087927	COL6A2
-0.868182226	ZNF629
-0.867688037	NBL1
-0.867376881	RNA5-8SN2
-0.867184399	GPR35
-0.866273395	LINC00475
-0.866030557
-0.85980441	SLCO3A1
-0.858575085	TDRD12
-0.858050698	TBC1D3E
-0.85774856	TVP23C-CDRT4
-0.857568279	NFKB2
-0.857299722
-0.856831889	ACTA1
-0.854286927	LRRC24
-0.852240144	TMEM229B
-0.85086942	MAGED4B
-0.850725089	MIGA2
-0.849807844	ZNF227
-0.848721317	RPS10-NUDT3
-0.847739248	NYAP1
-0.846260443	APOE
-0.846231369	FICD
-0.845586659	DEGS2
-0.844796081	NEIL1
-0.84402471	CA11
-0.841799842	IER2
-0.840987989	SNORD3B-1
-0.83907918	SUSD4
-0.837268681	RNF208
-0.835906801	PHC2
-0.835303486	PRR9
-0.834595132	AGAP3
-0.833898002	SLC25A23
-0.833327309	GAREM2
-0.832206261	EFR3B
-0.830268849	RGS11
-0.830219225	PRXL2A
-0.828306445	SYNDIG1
-0.827092825	PLEK2
-0.82662509	LBHD1
-0.826249953	CLU
-0.826178846	SLC10A3
-0.825284779	A4GALT
-0.824858759	PITPNC1
-0.824402948
-0.824080374
-0.824032626	CERCAM
-0.817559404
-0.816893079	FNDC10
-0.816368539	CCSAP
-0.81371184	SDK2
-0.812657792	VWA1
-0.812098132	COL9A2
-0.812027004	RAG1
-0.810793302	MAP1LC3A
-0.80951561	BTBD6
-0.80935125	TCEAL5
-0.80899373	BRF1
-0.808044406	RPLP0P2
-0.80726973	GJC2
-0.806776609	PRKAR1B
-0.805275021	SLC22A31
-0.805115404	AIFM3
-0.804977428	ARHGEF40
-0.8041399	ZNF777
-0.802991048	SAMD1
-0.802545219	TDRD10
-0.802468581	FAM189A1
-0.802133665	KMT5A
-0.801438784	SNORC
-0.799080563	SORD2P
-0.798533884	ARRDC2
-0.798166894
-0.79364565
-0.793602947	TSPOAP1
-0.792394404
-0.790346672	EBF4
-0.790008303	CRYGS
-0.789756411	MIER2
-0.788782196	PPFIA3
-0.787020863	NPY1R
-0.786849014	RILPL1
-0.785426882	PCYT2
-0.783864432	XAB2
-0.783439152	PHACTR4
-0.783043635	CORO6
-0.782452468	MAGED4
-0.782381783	TRPC4
-0.782195524	CCL25
-0.781619325	AGER
-0.78138065	BEST1
-0.781284904
-0.781153089	CPAMD8
-0.780191683	TTC28-AS1
-0.779975296	CDV3
-0.778159786	SPSB3
-0.776643012	C12orf65
-0.775863438	TGFB1I1
-0.775189009
-0.775003634	PNCK
-0.773808157	CYGB
-0.773372749	COBL
-0.773281132	RAB33A
-0.772809313
-0.772688505	NTN5
-0.772658505	TG
-0.772588996	ZNF768
-0.771661657	FUT11
-0.771122167	NPY5R
-0.770525644	LRRC14
-0.769807373	MDFI
-0.768180615	GNG7
-0.768024101	DNAJC5
-0.7675695	SOX8
-0.767246018	GPSM1
-0.766593317	LTBP3
-0.765736476	ZNF786
-0.765376516	TGFBR3L
-0.763386692	FLVCR1-DT
-0.760846497	DUOXA1
-0.760562077	PHF10
-0.759185866
-0.758958969	TXNDC2
-0.753586179	SORBS3
-0.753170155	TMEM41A
-0.753037568	RASGEF1C
-0.750954798	DLG5
-0.750555262	TBL1X
-0.749177297	IKBKG
-0.748976066	FIBCD1
-0.748741048	VPS37D
-0.748502157	HOXC10
-0.746168355	CLDN3
-0.745288504	ATOH8
-0.744771881	HTRA3
-0.744393055	COL23A1
-0.744150753	GPR161
-0.742337666	DOC2B
-0.742325723	RGS12
-0.742144529	C19orf18
-0.741836113	HSD17B7P2
-0.741068028	CCDC69
-0.740805847	PNMT
-0.739295126	CSPG5
-0.737091427	RPL32P27
-0.736752157
-0.736479222	TEKT3
-0.736355531	BRICD5
-0.73579746	PTPN5
-0.734340682	PRRX2
-0.733922278
-0.733759552	FGF17
-0.733672745	ZMYND19
-0.733670845	CHTF18
-0.732660933	MIB2
-0.732428089	BORCS6
-0.732296306	JAG2
-0.732020402	ZNF395
-0.731153334	UAP1L1
-0.729966247	PPP1R13L
-0.729604508	GATA6-AS1
-0.728564483	SULT4A1
-0.727740302	FOXF2
-0.727141954	CCNL2
-0.726672289	SCIRT
-0.726294301	TF
-0.725927119
-0.725766917	CCN4
-0.724765577
-0.724413242	LRAT
-0.723226751	EFNA3
-0.722250578	AGPAT2
-0.722245276	PPP1R32
-0.721861688	BRSK2
-0.720300451	SLC26A6
-0.720158605	ARFGAP1
-0.718904318	LINC00622
-0.71854942	CBX8
-0.718315985	ZNF263
-0.717944116
-0.717728902	CMIP
-0.717704891	WDR97
-0.716984569	TESK1
-0.716241716	ZFPM1
-0.715749099	SNAI3-AS1
-0.715518793	CDK2AP2
-0.715199332	ELMO3
-0.713887155	FAM53B
-0.713858998	CAMK2B
-0.712082501	PRR15
-0.71105259	ADPRHL1
-0.710276762	MGAT5
-0.709316251	TCF15
-0.709230794	C6orf47
-0.708794587
-0.708247633	SCX
-0.70787468	SLC6A8
-0.707308537
-0.706890148	SLC26A11
-0.706344175	SLC25A18
-0.704919585	NABP2
-0.704635377	LUC7L
-0.703688445	HSF4
-0.70311575	NA
-0.702989535	PYY2
-0.702385198	P4HB
-0.700282876	LGALS4
-0.700171347	HLA-DQB1
-0.700015761	AKAP17A
-0.699713199	PCSK1N
-0.699682332	TRABD2A
-0.699612135	KCNT1
-0.698186342	PCDH17
-0.697591461	AFAP1L1
-0.696085787	FOXK2
-0.696061741	NFATC4
-0.693746778	WDR55
-0.693228855	CHMP7
-0.692623295	VASH1
-0.692199376	PSPN
-0.691683506	TMEM94
-0.691418881	RAB3A
-0.691071744	NTRK2
-0.689175617	CES5AP1
-0.688760701	RPL7AP60
-0.688375281	OBSCN
-0.688248097
-0.68760696
-0.687451067	PCK1
-0.686449498	ADM5
-0.685369075	VPS9D1
-0.684517157	DNER
-0.684082356	STAC2
-0.682804022	NA
-0.682529839	KRTCAP3
-0.682274637	NBPF3
-0.681943174	GGT1
-0.681588817	HABP4
-0.681442726
-0.680917699	EEF1A2
-0.680911336	DLG5-AS1
-0.679881185	BAIAP3
-0.679706023
-0.67615417
-0.676061505	FAM156A
-0.676002018	PFKFB4
-0.675703677	C3orf62
-0.67459715	ZSCAN1
-0.67424721	NA
-0.674152905	CRLF1
-0.673436513	MUC20
-0.673116639	JSRP1
-0.67292652	KIAA0319L
-0.672115311	EIF5
-0.670965317	OBSL1
-0.670399059	CCDC106
-0.669554632	MYL9
-0.669474155	CRELD2
-0.668389106	PRSS12
-0.668229437	ANKZF1
-0.666242114	QRICH2
-0.665812441	CACNA1H
-0.6655065	CYP2D7
-0.66519639
-0.664428856	PRKCZ
-0.663676722	RAB11B
-0.663515086	NFKBIL1
-0.663281649	DPP7
-0.662862802	CPTP
-0.662596061	ATF7-NPFF
-0.662394446	RASA3
-0.661798325	ERICH2
-0.660173239	HGFAC
-0.659616854
-0.659472888	CNNM1
-0.65892517	MATN1
-0.657341114	PDZD4
-0.655434236	ANXA10
-0.65422115	CBLN1
-0.651642965	RTN4R
-0.65116258	LRRC10B
-0.650441525	RNF145
-0.648771582	MEG8
-0.647528125	TM7SF2
-0.647316951	FSCN2
-0.646738033
-0.646171391	MIR210HG
-0.646138653	WDR54
-0.645720829	NA
-0.645298414	PPP1R16A
-0.644173552	PXDN
-0.642350534	FAM193B
-0.642156151	CLEC18A
-0.641233094	ATP2A3
-0.640976122	HOXD9
-0.640849055	SLC35E1
-0.640719811	MEDAG
-0.639921835	NOL3
-0.639268284	OXER1
-0.639051399	WASH8P
-0.638154178	EPYC
-0.637963521	C1orf159
-0.637454685	CARD11
-0.636763281	CDK16
-0.636220465	SNAP25
-0.636203788	ZNF710-AS1
-0.635712076	LYG1
-0.634974337	NA
-0.634093866	EMID1
-0.6333308
-0.632919688	ADGRL1
-0.632838938
-0.632730091	NA
-0.62870491
-0.628455463	TSPYL2
-0.627630019
-0.627582217	SPATA9
-0.626896762	SULT1A3
-0.626360995	SYNE4
-0.626059589	LCN12
-0.62563981	SULT1A4
-0.623853763	IDI1
-0.62355452	PPP1R27
-0.623511451	ALKBH5
-0.623020295	CTBP1-DT
-0.622845323
-0.622566184	LCAT
-0.622529943	HEXIM2
-0.622345951	ANKRD54
-0.620841153	PNMA8B
-0.618688815	ITGA6-AS1
-0.617998384	SRCAP
-0.617492483	ENO2
-0.616814559	BMP2
-0.616623784	CPNE7
-0.612205956	STK11
-0.611345507	S100A9
-0.610943834	RPH3AL
-0.610866623	RBM10
-0.610749378	EXT1
-0.609039389	SSC5D
-0.608839407	SLC47A1P2
-0.608111175	HES4
-0.607071657
-0.606813529	GLI4
-0.606593697	B4GALNT1
-0.604266188	ZGLP1
-0.603773037	LAG3
-0.602051565	SLC25A34
-0.600901424	C4orf47
-0.599686987	WDR59
-0.599472693	C20orf204
-0.599239859	ZNF358
-0.598291103	ZMYND10
-0.598254798	GPAT4
-0.596643056	SREBF2-AS1
-0.596495203	CCNP
-0.59580671	RSPO1
-0.593842318	CDIP1
-0.593793992	C2orf72
-0.59360087	ST8SIA1
-0.593337811	BEST4
-0.593337574
-0.593073596	DACT2
-0.591501506	CHPF
-0.590879725	NA
-0.590853934	PPP1R12C
-0.590248722	HDHD5
-0.589692192	RNF215
-0.58748664	CDK10
-0.587369708
-0.586484461	CCDC183
-0.585689473	HS1BP3-IT1
-0.584987707	PMEPA1
-0.584462619
-0.58402376	TBC1D17
-0.582914311	MROH1
-0.582743084	SLC2A6
-0.581197791	MVD
-0.580546119	NA
-0.57983111	ADGRB1
-0.579801613	GYG2
-0.579588638	COL6A4P2
-0.579062971	SCN3B
-0.578592106	ODAD1
-0.578322277	SYT7
-0.57802307	AFF3
-0.576389748	QPCTL
-0.575051124	OTOF
-0.575022818	C1orf115
-0.574909546	SPON2
-0.574876709	LPCAT1
-0.573540329	FSTL3
-0.573065984	MST1
-0.572725794	RBM6
-0.568397695	CBARP
-0.566319785	NA
-0.56447064	MBD3
-0.564418061	HIC1
-0.563761073	COL13A1
-0.563745729	CYP2E1
-0.563262801	HES6
-0.561999436	PAMR1
-0.561010346	OTUD5
-0.560500724	SCNN1D
-0.560415277	ZKSCAN1
-0.559029912	MAP7D2
-0.558586064	ACAP3
-0.557909867	PHKA2
-0.55504784	TBC1D22A
-0.554896134	SLC50A1
-0.55461334	SMIM10L1
-0.553798173	BRI3BP
-0.552719552	SOBP
-0.551597708
-0.550370245	TRIM56
-0.549233125	GRK5
-0.548558959	MAMDC4
-0.547378792	MS4A15
-0.547155337	DRD4
-0.546897135	LIMS2
-0.545256103	SDF4
-0.544987731	FAM118A
-0.544725835	H19
-0.543771895
-0.542509432	PHF24
-0.542110191	DSTNP2
-0.541055109	RN7SL587P
-0.538796066	PAQR7
-0.536913934	NPB
-0.53660866	TMUB1
-0.535501267	PTPN18
-0.535223448	VEGFB
-0.532961502	NPIPB6
-0.532882285
-0.532081088	CACNA1C
-0.532025225	NA
-0.530162029	MT1L
-0.530079686	METRNL
-0.52945668
-0.52581311	AXIN1
-0.52572036	AIRE
-0.525446636	BGLAP
-0.523912075	NKAIN1
-0.522830753	SEC14L2
-0.522469849	N4BP3
-0.519828345	NA
-0.51944275	RHBDL1
-0.518648431	IGKC
-0.517811542	ADGRD1
-0.516188764	FABP6
-0.515777839	COL7A1
-0.515132644	ZNF667
-0.514734829	ANKS3
-0.513426845	NT5DC2
-0.511293319	RABL6
-0.509336412	HAND2
-0.50932927	FAM234A
-0.507073056	LIPE
-0.506092061	MT3
-0.505949818
-0.503981895	TRIB3
-0.503665727	AVPI1
-0.503647524
-0.503434523	CA4
-0.502999139	PGP
-0.502925418
-0.501555069
-0.501428039	TACSTD2
-0.501312562	OSGIN1
-0.500746917	CENPBD1
-0.500474716	SLC26A10
-0.500278507	KIF26A
